# Supplementary material for: A basic ddRADseq two‐enzyme protocol performs well with herbarium and silica‐dried tissues across four genera
Source: Appl Plant Sci. 2020 Apr 23;8(4):e11344. doi: 10.1002/aps3.11344 (PMC7186894; doi:10.1002/aps3.11344)
Supplement: Supplementary file 2 — APPENDIX S2. Sample information (taxon, year collected, herbarium of origin, DIN) and ddRADseq results (e.g., read and loci number). [file APS3-8-e11344-s002.xlsx]

## Sheet: Identifiers & variables
Jordon-Thaden et al.—Applications in Plant Sciences 2020 8(4)—Data Supplement S2
DOI
Appendix S2. Sample information (taxon, year collected, herbarium of origin, DIN) and ddRADseq results (e.g., read and loci number).
Column	Description
sample_count	A unique number for each sample in the entire experiment of 4, 96-well plates (1 to 192).
pool_ID	Pool identification and index sequence for the 48 samples which were pooled and indexed together.
Illumina_Lane	The lane number which sample was pooled and ran in the Illumina HiSeq 2500 Rapid Run Paired End 150bp sequencer.
plate_position	Well position in the plate where the DNA was digested, ligated, and barcoded before pooling.
Genus	Genus of the sample.
file_name	Accession number and also file name of the sequence data that correlates with the DNA extraction for that sample.
species	Specific epithet of the sample.
tree_name	Sample name as it appears in the sample phylogeny (supplementary files S3-S6).
year	Year of specimen collection if from herbarium tissue. Otherwise "silica-dried."
barcode	Barcode sequence that was attached to the digested DNA during ligation.
age_if_herbarium	Age of specimen if from herbarium tissue. Otherwise "silica-dried."
herbarium_or_silica	Source of the plant material: "silica-dried tissue," or the herbarium acronym of the collection in which tissue was sampled.
ug_in_digest	The total amount of DNA that was digested for each sample in the experiment measured by Qbit.
TapeStation_DIN	Fragment analysis (TapeStation) DNA Integrity Number (DIN) that illustrates DNA degredation. Low numbers correspond to increased DNA shearing.
N_observed_barcode_matches	In pyrad step 1 of demultiplexing the pools of sequenced samples (two pools of 48 samples per lane), the number of matches to the appropriate barcode per sample that also fit the quality sequence criteria set in pyrad step 1.
base_freq_A	In PEAR (Paired End Assembled Reads) step, the frequency of the base A found in the sequences for that sample.
base_freq_C	In PEAR (Paired End Assembled Reads) step, the frequency of the base C found in the sequences for that sample.
base_freq_G	In PEAR (Paired End Assembled Reads) step, the frequency of the base G found in the sequences for that sample.
base_freq_T	In PEAR (Paired End Assembled Reads) step, the frequency of the base T found in the sequences for that sample.
uncall_bases	In PEAR step, the total number of bases that were not called or were missing base data for that sample.
total_reads	In PEAR step, the total number of reads that resulted from the pyrad step 1 that were used in PEAR.
assemb_reads	In PEAR step, the total number of assembled reads of Read 1 (R1) and Read 2 (R2) that were stitched together in PEAR. These assembled reads where the only data used downstream in pyrad steps 2-7.
perc_assemb_reads	In PEAR step, the percent of assembled reads from the total reads.
disc_reads	In PEAR step, the number of discarded reads that did not fit the quality criteria set in PEAR.
perc_disc_reads	In PEAR step, the percent of discarded reads from the total reads.
no_assemb_reads	In PEAR step, the number of reads that were not assembled (R1/R2), but are still possibly good data. These data were not used further.
perc_no_assemb_reads	In PEAR step, the percent of not assembled reads from the total reads.
pyard_N_4_nloci	In pyrad steps 2-7, the total number of loci found after the setting "N" value which sets the minimum number of taxa to call a loci. Here N = 4.

## Sheet: Boechera
sample_count	pool_ID	Illumina_Lane	plate_position	Genus	file_name	species	tree_name	year	barcode	age_if_herbarium	herbarium_or_silica	ug_in_digest	TapeStation_DIN	N_observed_barcode_matches	base_freq_A	base_freq_C	base_freq_G	base_freq_T	uncall_bases	total_reads	assemb_reads	perc_assemb_reads	disc_reads	perc_disc_reads	no_assemb_reads	perc_no_assemb_reads	pyrad_N_4_nloci
1	PB_TGGTCA	1	A01	Phoenicaulis	FW41	cheiranthoides	Phoenicaulis cheiranthoides NV	2004	GCAGG	13	DUKE	0.247	4.4	894959	0.299607	0.211585	0.214713	0.274095	127793	894959	827550	0.92468	156	0.00017	67253	0.07515	1174
2	PB_TGGTCA	1	B01	Boechera	FW723	davidsonii	Boechera davidsonii CA 1	1986	AACCA	31	GH	0.3345	4.1	967919	0.288196	0.214041	0.227288	0.270475	167801	967919	878090	0.90719	256	0.00026	89573	0.09254	1763
3	PB_TGGTCA	1	C01	Boechera	JB1470	davidsonii	Boechera davidsonii CA2	1989	CGATC	28	UC	0.319	failed	653199	0.293237	0.211821	0.223579	0.271363	104543	653199	604256	0.92507	152	0.00023	48791	0.0747	1203
4	PB_TGGTCA	1	D01	Boechera	JB106	davidsonii	Boechera davidsonii NV	1999	TCGAT	18	DUKE	0.261	7.1	1417801	0.287999	0.21753	0.224435	0.270036	232492	1417801	1344108	0.94802	327	0.00023	73366	0.05175	798
5	PB_TGGTCA	1	E01	Boechera	FW757	davidsonii	Boechera davidsonii CA 3	1982	TGCAT	35	GH	0.2125	4	503240	0.297082	0.211819	0.224646	0.266452	81709	503240	455288	0.90471	119	0.00024	47833	0.09505	1701
6	PB_TGGTCA	1	F01	Boechera	JB1477	dispar dispar	Boechera dispar var. dispar CA 2	1987	CAACC	30	UC	0.153	4.5	901818	0.303486	0.209147	0.227611	0.259756	162004	901818	673655	0.747	237	0.00026	227926	0.25274	1349
7	PB_TGGTCA	1	G01	Boechera	FW416	dispar dispar	Boechera dispar var. dispar CA 1	2001	GGTGG	16	UC	0.1195	7.2	2844116	0.284704	0.217283	0.216225	0.281788	448218	2844116	2809658	0.98788	642	0.00023	33816	0.01189	700
8	PB_TGGTCA	1	H01	Boechera	FW316	dispar juniperina	Boechera dispar var. juniperina CA	2008	AAGGA	9	RSA	0.4645	failed	2026372	0.286355	0.214727	0.215601	0.283317	357695	2026372	1984176	0.97918	559	0.00028	41637	0.02055	1062
9	PB_TGGTCA	1	A02	Boechera	FW1256	dispar juniperina	Boechera dispar var. juniperina NV	1978	AGCTA	39	UNLV	0.1645	5.4	926041	0.293014	0.211876	0.217628	0.277481	145934	926041	862226	0.93109	200	0.00022	63615	0.0687	1389
10	PB_TGGTCA	1	B02	Boechera	FW728	fernaldiana	Boechera fernaldiana CA	1982	ACACA	35	GH	0.3325	3	677078	0.291019	0.215095	0.227993	0.265892	125986	677078	576404	0.85131	217	0.00032	100457	0.14837	1418
11	PB_TGGTCA	1	C02	Boechera	JB1299	fernaldiana	Boechera fernaldiana NV 2	2010	AATTA	7	NMC	0.2795	6.2	2495424	0.28853	0.214065	0.215246	0.282159	450609	2495424	2436514	0.97639	737	0.0003	58173	0.02331	865
12	PB_TGGTCA	1	D02	Boechera	FW619	fernaldiana	Boechera fernaldiana NV 1	1988	ACGGT	29	NY	0.262	5.5	1293609	0.290643	0.214745	0.218159	0.276453	226419	1293609	1231226	0.95178	396	0.00031	61987	0.04792	1763
13	PB_TGGTCA	1	E02	Boechera	JB1298	fernaldiana	Boechera fernaldiana NV 3	2010	ACTGG	7	UT	0.226	4	2179500	0.290495	0.217759	0.218499	0.273247	404148	2179500	2002727	0.91889	700	0.00032	176073	0.08079	899
14	PB_TGGTCA	1	F02	Nevada	FW1342	holmgrenii	Nevada holmgrenii NV 3	1980	ACTTC	37	NY	0.237	3.3	798215	0.294227	0.212783	0.225593	0.267397	144996	798215	713723	0.89415	222	0.00028	84270	0.10557	1309
15	PB_TGGTCA	1	G02	Nevada	FW467	holmgrenii	Nevada holmgrenii NV 1	1978	ATACG	39	NY	0.14	3.7	270300	0.297674	0.214252	0.225269	0.262805	50199	270300	223355	0.82632	92	0.00034	46853	0.17334	622
16	PB_TGGTCA	1	H02	Nevada	FW479	holmgrenii	Nevada holmgrenii NV 2	1984	ATGAG	33	NY	0.138	2.1	671484	0.289819	0.216429	0.220996	0.272757	115047	671484	626108	0.93242	171	0.00025	45205	0.06732	801
17	PB_TGGTCA	1	A03	Boechera	FW687	laevigata	Borodinia laevigata MD	2010	ATTAC	7	DUKE	0.36	6.6	2979690	0.283466	0.219231	0.223585	0.273718	554362	2979690	2826010	0.94842	911	0.00031	152769	0.05127	1097
18	PB_TGGTCA	1	B03	Boechera	FW632	laevigata	Borodinia laevigata NY	2001	CATAT	16	NY	0.2895	6.2	1555413	0.272342	0.231193	0.238268	0.258197	278871	1555413	1486192	0.9555	452	0.00029	68769	0.04421	1157
19	PB_TGGTCA	1	C03	Boechera	FW1133	laevigata	Borodinia laevigata OH	2012	CGAAT	5	DUKE	0.278	6.3	2978310	0.279006	0.220999	0.222467	0.277527	469941	2978310	2920465	0.98058	696	0.00023	57149	0.01919	1147
20	PB_TGGTCA	1	E03	Boechera	FW680	pendulocarpa	Boechera pendulocarpa OR	2009	CGGTA	8	DUKE	0.26	5.9	2101787	0.282546	0.219818	0.219448	0.278188	318260	2101787	2066745	0.98333	466	0.00022	34576	0.01645	1500
21	PB_TGGTCA	1	D03	Borodinia	FW636	laevigata	Borodinia laevigata WI	2009	CGGCT	8	NY	0.157	5.1	2173510	0.275748	0.224991	0.226629	0.272632	335908	2173510	2147829	0.98818	470	0.00022	25211	0.0116	1159
22	PB_TGGTCA	1	F03	Boechera	JB638	pendulocarpa	Boechera pendulocarpa BC	1997	CGTAC	20	UBC	0.178	4	654540	0.295198	0.210555	0.221566	0.272681	100409	654540	602970	0.92121	150	0.00023	51420	0.07856	1222
23	PB_TGGTCA	1	G03	Boechera	FW129	pendulocarpa	Boechera pendulocarpa Yukon	1989	CGTCG	28	ALA	0.1185	2.9	3187625	0.335317	0.222107	0.233613	0.208962	469124	3187625	865058	0.27138	694	0.00022	2321873	0.7284	822
24	PB_TGGTCA	1	H03	Boechera	JB639	pendulocarpa	Boechera pendulocarpa WA	1999	CTGAT	18	WTU	0.1005	4.5	951353	0.287585	0.226511	0.233443	0.252462	163892	951353	792936	0.83348	250	0.00026	158167	0.16625	921
25	PB_TGGTCA	1	A04	Boechera	FW1104	perennans	Boechera perennans CA	2009	CTGCG	8	SD	0.405	failed	783520	0.285988	0.217421	0.218746	0.277846	137178	783520	765016	0.97638	222	0.00028	18282	0.02333	987
26	PB_TGGTCA	1	B04	Boechera	FW769	perennans	Boechera perennans Chihuahua	1997	CTGTC	20	NY	0.3565	5.3	754127	0.292239	0.214332	0.220892	0.272538	125916	754127	698625	0.9264	216	0.00029	55286	0.07331	1239
27	PB_TGGTCA	1	C04	Boechera	FW833	perennans	Boechera perennans AZ	1980	CTTGG	37	ARIZ	0.3275	2.1	614654	0.295896	0.21607	0.224887	0.263147	113652	614654	543084	0.88356	195	0.00032	71375	0.11612	1979
28	PB_TGGTCA	1	D04	Boechera	FW781	perennans	Boechera perennans 781	1991	GACAC	26	NY	0.2945	5.4	586745	0.290039	0.214284	0.224213	0.271464	90721	586745	542196	0.92407	121	0.00021	44428	0.07572	1625
29	PB_TGGTCA	1	E04	Boechera	JB1620	sparsiflora	Boechera sparsiflora OR	1987	GAGAT	30	BRY	0.115	6.1	811408	0.295709	0.217416	0.220052	0.266823	124422	811408	688685	0.84875	168	0.00021	122555	0.15104	558
30	PB_TGGTCA	1	F04	Boechera	JB179	sparsiflora	Boechera sparsiflora ID 1	2009	GAGTC	8	DUKE	0.1835	6.2	1830054	0.285235	0.218267	0.220436	0.276061	284626	1830054	1762502	0.96309	384	0.00021	67168	0.0367	1107
31	PB_TGGTCA	1	G04	Boechera	JB665	sparsiflora	Boechera thompsonii WA	1982	GCCGT	35	WS	0.1545	4.7	459521	0.287664	0.215795	0.224367	0.272174	68229	459521	448569	0.97617	97	0.00021	10855	0.02362	709
32	PB_TGGTCA	1	H04	Boechera	JB558	sparsiflora	Boechera sparsiflora ID 2	2004	GCTGA	13	WS	0.1505	6.1	1014592	0.285959	0.217408	0.220361	0.276273	156919	1014592	986658	0.97247	218	0.00021	27716	0.02732	745
33	PB_TGGTCA	1	A05	Boechera	FW1623	stricta	Boechra stricta UT	2014	GGATA	3	DUKE	0.335	6.5	2252926	0.28657	0.217092	0.217752	0.278586	327137	2252926	2198579	0.97588	444	0.0002	53903	0.02393	892
34	PB_TGGTCA	1	B05	Boechera	FW670	stricta	Boechra stricta OR	1991	GGCCA	26	NY	0.2615	3	695025	0.289423	0.213861	0.220081	0.276636	90913	695025	674367	0.97028	128	0.00018	20530	0.02954	974
35	PB_TGGTCA	1	C05	Boechera	FW284	stricta	Boechra stricta CO	2011	GGCTC	6	DUKE	0.1535	failed	1366404	0.285319	0.217717	0.21882	0.278144	190864	1366404	1343531	0.98326	223	0.00016	22650	0.01658	695
36	PB_TGGTCA	1	D05	Boechera	JB378	stricta	Boechra stricta NM	2009	GTAGT	8	DUKE	0.103	5.7	688341	0.293469	0.214052	0.215063	0.277416	108718	688341	664105	0.96479	154	0.00022	24082	0.03499	585
37	PB_TGGTCA	1	E05	Boechera	JB1412	thompsonii	Boechera thompsonii CO	2004	GTCCG	13	BRY	0.2725	1	1208706	0.288663	0.214647	0.216037	0.280653	192532	1208706	1188977	0.98368	290	0.00024	19439	0.01608	748
38	PB_TGGTCA	1	F05	Boechera	FW1601	thompsonii	Boechera thompsonii UT	2014	GTCGA	3	DUKE	0.2635	6.4	1629146	0.280515	0.222031	0.223831	0.273624	261740	1629146	1606254	0.98595	368	0.00023	22524	0.01383	699
39	PB_TGGTCA	1	G05	Boechera	JB441	thompsonii	Boechera thompsonii NM	2005	TACCG	12	UT	0.209	6.8	2369176	0.259746	0.242519	0.249635	0.248099	445053	2369176	2287493	0.96552	747	0.00032	80936	0.03416	884
40	PB_TGGTCA	1	H05	Boechera	FW191	thompsonii	Boechera thompsonii WY	1994	TACGT	23	RM	0.1815	5.2	821958	0.293547	0.213037	0.219343	0.274073	153758	821958	754958	0.91849	259	0.00032	66741	0.0812	1062
41	PB_TGGTCA	1	A06	Boechera	CR1281	retrofracta_A	Boechera retrofracta A ID 1	silica-dried	TAGTA	silica-dried	silica-dried	0.355	3.8	271071	0.314006	0.203167	0.211553	0.271273	43856	271071	214676	0.79195	83	0.00031	56312	0.20774	479
42	PB_TGGTCA	1	B06	Boechera	CR1124	retrofracta_A	Boechera retrofracta A ID 2	silica-dried	TATAC	silica-dried	silica-dried	0.189	6.1	2044818	0.284734	0.218597	0.220644	0.276025	364228	2044818	1951973	0.95459	587	0.00029	92258	0.04512	875
43	PB_TGGTCA	1	C06	Boechera	CR678	retrofracta_A	Boechera retrofracta A ID 3	silica-dried	TCACG	silica-dried	silica-dried	0.233	6.1	3055728	0.281045	0.221047	0.226297	0.271611	557157	3055728	2968827	0.97156	963	0.00032	85938	0.02812	2295
44	PB_TGGTCA	1	D06	Boechera	CR1271	retrofracta_A	Boechera retrofracta A ID 4	silica-dried	TCAGT	silica-dried	silica-dried	0.316	6	1661997	0.28639	0.216805	0.219991	0.276815	300161	1661997	1621366	0.97555	488	0.00029	40143	0.02415	822
45	PB_TGGTCA	1	E06	Boechera	CR653	retrofracta_B	Boechera retrofracta B ID 1	silica-dried	TCCGG	silica-dried	silica-dried	0.277	5	2868484	0.28533	0.218618	0.22443	0.271623	498288	2868484	2789646	0.97252	834	0.00029	78004	0.02719	2618
46	PB_TGGTCA	1	F06	Boechera	CR1853	retrofracta_B	Boechera retrofracta B ID 2	silica-dried	TCTGC	silica-dried	silica-dried	0.22	6.5	1730194	0.287137	0.215605	0.216611	0.280647	312411	1730194	1691186	0.97745	500	0.00029	38508	0.02226	1216
47	PB_TGGTCA	1	G06	Boechera	CR1573	retrofracta_B	Boechera retrofracta B ID 3	silica-dried	TGGAA	silica-dried	silica-dried	0.236	5.4	1181065	0.293229	0.210584	0.211952	0.284236	189833	1181065	1154711	0.97769	283	0.00024	26071	0.02207	722
48	PB_TGGTCA	1	H06	Boechera	CR668	retrofracta_B	Boechera retrofracta B ID 4	silica-dried	TTACC	silica-dried	silica-dried	0.103	2.6	1678036	0.291562	0.21571	0.227076	0.265651	307577	1678036	1533385	0.9138	546	0.00033	144105	0.08588	1962

## Sheet: Solidago
sample_count	pool_ID	Illumina_Lane	plate_position	Genus	file_name	species	tree_name	year	barcode	age_if_herbarium	herbarium_or_silica	ug_in_digest	TapeStation_DIN	N_observed_barcode_matches	base_freq_A	base_freq_C	base_freq_G	base_freq_T	uncall_bases	total_reads	assemb_reads	perc_assemb_reads	disc_reads	perc_disc_reads	no_assemb_reads	perc_no_assemb_reads	pyrad_N_4_nloci
49	PS_GCCTAA	2	A07	Solidago	JB2535	altiplanities	S. altiplanites TX 1	1985	GCAGG	32	WAT	0.322	3.3	2077864	0.300373	0.20369	0.213108	0.282829	463713	2077864	1935435	0.93145	382	0.00018	142047	0.06836	3747
50	PS_GCCTAA	2	B07	Solidago	JB2536	altiplanities	S. altiplanites OK	1981	AACCA	36	GH	0.2945	3.2	1593452	0.304804	0.198383	0.221211	0.275602	358009	1593452	1315919	0.82583	289	0.00018	277244	0.17399	3302
51	PS_GCCTAA	2	C07	Solidago	JB2537	altiplanities	S. altiplanites TX 2	1945	CGATC	72	GH	0.2735	1.4	1148723	0.316474	0.202717	0.228272	0.252537	233307	1148723	790979	0.68857	180	0.00016	357564	0.31127	2270
52	PS_GCCTAA	2	D07	Solidago	JB2296	altissima gilvocanescens	altissima var. gilvocanescens Manitoba	1998	TCGAT	19	WAT	0.3995	3.7	3221328	0.306144	0.198311	0.211838	0.283707	726052	3221328	3010254	0.93448	628	0.00019	210446	0.06533	6014
53	PS_GCCTAA	2	E07	Solidago	JB2668	altissima gilvocanescens	altissima var. gilvocanescens MT	1983	TGCAT	34	WAT	0.2915	2.9	1386430	0.309402	0.199322	0.216944	0.274332	294804	1386430	1213130	0.875	234	0.00017	173066	0.12483	3180
54	PS_GCCTAA	2	F07	Solidago	JB2297	brendiae	S. brendiae New Brunswick	2006	CAACC	11	WAT	0.1985	3.5	2689517	0.302632	0.206682	0.227644	0.263042	572256	2689517	2095960	0.77931	428	0.00016	593129	0.22053	3872
55	PS_GCCTAA	2	G07	Solidago	JB2546	brendiae	S. brendiae Quebec	2006	GGTTG	11	WAT	0.243	6.7	1000200	0.317537	0.206984	0.213015	0.262464	213486	1000200	751990	0.75184	198	0.0002	248012	0.24796	1786
56	PS_GCCTAA	2	H07	Solidago	JB2547	canadensis canadensis	S. canadensis var. canadensis MA	1978	AAGGA	39	WAT	0.379	2.1	456282	0.30631	0.199377	0.209318	0.284995	101281	456282	402569	0.88228	70	0.00015	53643	0.11757	1493
57	PS_GCCTAA	2	A08	Solidago	JB2548	canadensis canadensis	S. canadensis var. canadensis NY	1978	AGCTA	39	WAT	0.422	2.1	336640	0.314836	0.201664	0.219145	0.264355	63256	336640	233733	0.69431	42	0.00012	102865	0.30556	969
58	PS_GCCTAA	2	B08	Solidago	JB2549	canadensis hargeri	S. canadensis var. canadensis Ontario	1979	ACACA	38	WAT	0.36	3	2942479	0.305111	0.19642	0.215475	0.282994	656766	2942479	2575090	0.87514	544	0.00018	366845	0.12467	6046
59	PS_GCCTAA	2	C08	Solidago	JB2550	canadensis hargeri	S. canadensis var. hargeri Switzerland	2005	AATTA	12	WAT	0.31	4.6	2901589	0.305921	0.196324	0.210079	0.287676	662952	2901589	2770881	0.95495	542	0.00019	130166	0.04486	2917
60	PS_GCCTAA	2	D08	Solidago	JB2298	canadensis hargeri	S. canadensis var. hargeri VA	2009	ACGGT	8	WAT	0.245	2.4	1836825	0.299998	0.205988	0.219162	0.274852	402355	1836825	1685543	0.91764	354	0.00019	150928	0.08217	3435
61	PS_GCCTAA	2	E08	Solidago	JB2553	chilensis	S. chilensis Argentina 1	2008	ACTGG	9	WAT	0.204	6.2	598424	0.328794	0.215195	0.226872	0.229139	116007	598424	215426	0.35999	80	0.00013	382918	0.63988	776
62	PS_GCCTAA	2	F08	Solidago	JB2555	chilensis	S. chilensis Argentina 2	2008	ACTTC	9	WAT	0.3055	6.3	1158339	0.300629	0.209339	0.227495	0.262537	253783	1158339	945530	0.81628	203	0.00018	212606	0.18354	1679
63	PS_GCCTAA	2	G08	Solidago	JB2556	elongata	not analyzed	1992	ATACG	25	WAT	0.2755	2.7	129515	0.319232	0.201678	0.218927	0.260164	24511	129515	79155	0.61116	18	0.00014	50342	0.3887	438
64	PS_GCCTAA	2	H08	Solidago	JB2557	elongata	S. elongata CA	1986	ATGAG	31	WAT	0.289	3.9	1092233	0.306648	0.200007	0.211938	0.281407	256107	1092233	985671	0.90244	213	0.0002	106349	0.09737	2649
65	PS_GCCTAA	2	A09	Solidago	JB2559	elongata	S. elongata WA	1992	ATTAC	25	WAT	0.314	3.9	1060862	0.320502	0.198001	0.219876	0.26162	238287	1060862	699867	0.65972	187	0.00018	360808	0.34011	2033
66	PS_GCCTAA	2	B09	Solidago	JB2562	fallax fallax	S. fallax var. fallax Quebec	2006	CATAT	11	WAT	0.3965	6.3	968768	0.310694	0.19631	0.211247	0.281749	224896	968768	838836	0.86588	194	0.0002	129738	0.13392	2739
67	PS_GCCTAA	2	C09	Solidago	JB2564	fallax molina aff.	S. fallax var. molina aff. Quebec	2000	CGAAT	17	WAT	0.3545	3.2	712401	0.315653	0.201313	0.218987	0.264047	149254	712401	498531	0.69979	115	0.00016	213755	0.30005	2058
68	PS_GCCTAA	2	D09	Solidago	JB2566	gigantea	not analyzed	2006	CGGCT	11	WAT	0.2415	2.3	3293003	0.302574	0.202334	0.217289	0.277803	684148	3293003	3121242	0.94784	544	0.00017	171217	0.05199	6527
69	PS_GCCTAA	2	E09	Solidago	JB2563	gigantea	S. gigantea KY	1991	CGGTA	26	WAT	0.229	5.1	1130999	0.301158	0.202777	0.213395	0.28267	242122	1130999	1070456	0.94647	177	0.00016	60366	0.05337	1901
70	PS_GCCTAA	2	F09	Solidago	JB2670	gigantea	S. gigantea NC	1991	CGTAC	26	WAT	0.316	4.3	1608381	0.303902	0.201895	0.218643	0.27556	338920	1608381	1420988	0.88349	263	0.00016	187130	0.11635	2688
71	PS_GCCTAA	2	G09	Solidago	JB2567	gigantea	S. gigantea New Brunswick	1981	CGTCG	36	AAH	0.421	1.9	9679474	0.343537	0.218828	0.241756	0.195879	1938659	9679474	694731	0.07177	1496	0.00015	8983247	0.92807	826
72	PS_GCCTAA	2	H09	Solidago	JB2569	juliae	S. juliae cf. AZ	1985	CTGAT	32	WAT	0.259	3.6	1370999	0.314227	0.200937	0.218825	0.266012	305310	1370999	1041063	0.75935	252	0.00018	329684	0.24047	2762
73	PS_GCCTAA	2	A10	Solidago	JB2570	juliae	S. juliae TX 2	1989	CTGCG	28	WAT	0.346	3.4	817137	0.306169	0.19991	0.217054	0.276867	182378	817137	752029	0.92032	155	0.00019	64953	0.07949	2020
74	PS_GCCTAA	2	B10	Solidago	JB2572	juliae	S. juliae TX 1	1985	CTGTC	32	WAT	0.283	2.1	569909	0.320781	0.211065	0.237529	0.230624	103470	569909	275577	0.48355	79	0.00014	294253	0.51632	814
75	PS_GCCTAA	2	C10	Solidago	JB2578	lepida lepida	S. lepida var. lepida Yukon	1989	CTTGG	28	WAT	0.3975	6.2	2096398	0.308608	0.201954	0.216647	0.272791	446051	2096398	1850214	0.88257	372	0.00018	245812	0.11725	3406
76	PS_GCCTAA	2	D10	Solidago	JB2579	lepida lepida	S. lepida var. lepida AK	1989	GACAC	28	WAT	0.354	2	186513	0.312412	0.205956	0.230013	0.251619	34741	186513	123195	0.66052	18	0.0001	63300	0.33939	474
77	PS_GCCTAA	2	E10	Solidago	JB2580	lepida salebrosa	S. lepida var. salebrosa NW Territory 2	2003	GAGAT	14	WAT	0.389	6.9	1991525	0.304633	0.20207	0.212309	0.280988	430362	1991525	1814766	0.91124	352	0.00018	176407	0.08858	2829
78	PS_GCCTAA	2	F10	Solidago	JB2581	lepida salebrosa	S. lepida var. salebrosa CO	1985	GAGTC	32	WAT	0.145	1	3567184	0.306004	0.203369	0.218748	0.271879	778108	3567184	2977408	0.83467	656	0.00018	589120	0.16515	3560
79	PS_GCCTAA	2	G10	Solidago	JB2584	lepida salebrosa	S. lepida var. salebrosa NW Territory 1	2003	GCCGT	14	WAT	0.339	4.5	539786	0.304079	0.199651	0.210062	0.286208	113266	539786	520290	0.96388	77	0.00014	19419	0.03598	1779
80	PS_GCCTAA	2	H10	Solidago	JB2585	lepida salebrosa	S. lepida var. salebrosa ID	1979	GCTGA	38	WAT	0.3115	2.2	132674	0.304481	0.201366	0.215377	0.278776	26327	132674	117170	0.88314	23	0.00017	15481	0.11668	617
81	PS_GCCTAA	2	A11	Solidago	JB2586	microglossa	not analyzed	1992	GGATA	25	MO	0.242	2.6	40566	0.298407	0.209117	0.220273	0.272203	7252	40566	34516	0.85086	5	0.00012	6045	0.14902	191
82	PS_GCCTAA	2	B11	Solidago	JB2587	microglossa	not analyzed	1999	GGCCA	18	MO	0.1635	4.2	42281	0.300097	0.202345	0.219282	0.278276	9029	42281	37585	0.88893	3	7e-05	4693	0.111	178
83	PS_GCCTAA	2	C11	Solidago	JB2590	pringlei	not analyzed	1992	GGCTC	25	TEX	0.327	2.4	47480	0.30693	0.202828	0.220615	0.269627	9894	47480	38799	0.81717	10	0.00021	8671	0.18262	210
84	PS_GCCTAA	2	D11	Solidago	JB2592	pringlei	not analyzed	1992	GTAGT	25	TEX	0.302	1.9	53677	0.305554	0.205847	0.220321	0.268278	11991	53677	45793	0.85312	11	0.0002	7873	0.14667	241
85	PS_GCCTAA	2	E11	Solidago	JB2597	tortifolia	not analyzed	1983	GTCCG	34	WAT	0.2875	4	39426	0.2993	0.2061	0.2226	0.272001	10535	39426	35478	0.89986	10	0.00025	3938	0.09988	194
86	PS_GCCTAA	2	F11	Solidago	JB2598	tortifolia	not analyzed	1991	GTCGA	26	WAT	0.2965	3.5	108650	0.302353	0.202254	0.214855	0.280538	22961	108650	101242	0.93182	20	0.00018	7388	0.068	457
87	PS_GCCTAA	2	G11	Solidago	JB2603	chapmanii	S. chapmanii FL 2	1999	TACCG	18	WAT	0.0955	2.7	117342	0.300775	0.201884	0.215596	0.281745	23829	117342	109708	0.93494	21	0.00018	7613	0.06488	529
88	PS_GCCTAA	2	H11	Solidago	JB2674	chapmanii	S. chapmanii FL 3	1976	TACGT	41	WAT	0.294	2.5	219051	0.305899	0.198649	0.210288	0.285164	48507	219051	205667	0.9389	32	0.00015	13352	0.06095	751
89	PS_GCCTAA	2	A12	Solidago	JB2604	chapmanii	S. chapmanii FL 1	1972	TAGTA	45	MO	0.217	2.1	737821	0.30722	0.202465	0.216688	0.273628	167374	737821	626446	0.84905	163	0.00022	111212	0.15073	1796
90	PS_GCCTAA	2	B12	Solidago	JB2302	odora	S. odora NY	1982	TATAC	35	WAR	0.328	1.5	1797223	0.313862	0.194054	0.210984	0.2811	404701	1797223	1514436	0.84265	339	0.00019	282448	0.15716	3650
91	PS_GCCTAA	2	C12	Solidago	JB2605	odora	S. odora GA	1999	TCACG	18	WAT	0.3605	3.7	1310704	0.305496	0.199858	0.214263	0.280384	290549	1310704	1172588	0.89462	237	0.00018	137879	0.10519	2287
92	PS_GCCTAA	2	D12	Solidago	JB2676	odora	S. odora LA	1991	TCAGT	26	WAT	0.199	2.7	1134857	0.30796	0.198712	0.21212	0.281208	258711	1134857	1042590	0.9187	206	0.00018	92061	0.08112	2436
93	PS_GCCTAA	2	E12	Solidago	JB2606	odora	S. odora MA	2001	TCCGG	16	WAT	0.3205	4.8	684454	0.311153	0.195361	0.205908	0.287579	157866	684454	631043	0.92197	137	0.0002	53274	0.07783	1724
94	PS_GCCTAA	2	F12	Solidago	JB2304	fistulosa	S. fistulosa GA	1999	TCTGC	18	WAT	0.248	1.4	3545667	0.303958	0.200305	0.217263	0.278474	798938	3545667	3240725	0.914	632	0.00018	304310	0.08583	4549
95	PS_GCCTAA	2	G12	Solidago	JB2305	fistulosa	S. fistulosa LA	1991	TGGAA	26	WAT	0.195	1	2356151	0.300903	0.202125	0.21506	0.281911	508640	2356151	2199347	0.93345	375	0.00016	156429	0.06639	2264
96	PS_GCCTAA	2	H12	Solidago	JB2610	fistulosa	S. fistulosa VA	2006	TTACC	11	WAT	0.3775	6	1837625	0.307398	0.201202	0.218549	0.272851	415295	1837625	1556654	0.8471	340	0.00019	280631	0.15271	1846

## Sheet: Ilex
sample_count	pool_ID	Illumina_Lane	plate_position	Genus	file_name	species	tree_name	year	barcode	age_if_herbarium	herbarium_or_silica	ug_in_digest	TapeStation_DIN	N_observed_barcode_matches	base_freq_A	base_freq_C	base_freq_G	base_freq_T	uncall_bases	total_reads	assemb_reads	perc_assemb_reads	disc_reads	perc_disc_reads	no_assemb_reads	perc_no_assemb_reads	pyrad_N_4_nloci
97	PI_CGTGAT	2	A01	Ilex	BL_2U_N122	opaca	Barnegat Lighthouse 2	2016	GGCCA	silica-dried	silica-dried	0.4	NA	2268799	0.298088	0.204785	0.213229	0.283897	471050	2268799	2216391	0.9769	398	0.00018	52010	0.02292	3675
98	PI_CGTGAT	2	B01	Ilex	BL_3F_N123	opaca	Barnegat Lighthouse 3	2016	GGCTC	silica-dried	silica-dried	0.82	NA	2364414	0.298482	0.205248	0.213426	0.282844	505259	2364414	2327953	0.98458	422	0.00018	36039	0.01524	3881
99	PI_CGTGAT	2	C01	Ilex	BL_4F_N124	opaca	Barnegat Lighthouse 4	2016	GTAGT	silica-dried	silica-dried	0.367	NA	2739917	0.299632	0.204979	0.209581	0.285807	620902	2739917	2717046	0.99165	559	0.0002	22312	0.00814	2960
100	PI_CGTGAT	2	D01	Ilex	BL_6U_N126	opaca	Barnegat Lighthouse 6	2016	GTCCG	silica-dried	silica-dried	0.4635	NA	1022670	0.293242	0.21316	0.22515	0.268448	232171	1022670	985921	0.96407	213	0.00021	36536	0.03573	3305
101	PI_CGTGAT	2	E01	Ilex	GP_10_UN45	opaca	not analyzed	2016	AATTA	silica-dried	silica-dried	0.0505	NA	65435	0.301096	0.207417	0.217821	0.273667	16329	65435	54259	0.8292	17	0.00026	11159	0.17054	228
102	PI_CGTGAT	2	F01	Ilex	GP_12_UN47	opaca	Glen Providence 12	2016	ACGGT	silica-dried	silica-dried	0.1685	NA	1695631	0.299555	0.205884	0.215109	0.279452	393152	1695631	1646004	0.97073	362	0.00021	49265	0.02905	3457
103	PI_CGTGAT	2	G01	Ilex	GP_13_UN48	opaca	not analyzed	2016	ACTGG	silica-dried	silica-dried	0.0453	NA	148819	0.342404	0.229822	0.230941	0.196833	32948	148819	11217	0.07537	21	0.00014	137581	0.92449	28
104	PI_CGTGAT	2	H01	Ilex	GP_1U_N36	opaca	Glen Providence 1	2016	GGTTG	silica-dried	silica-dried	0.2765	NA	539158	0.295738	0.219546	0.227123	0.257593	115553	539158	498507	0.9246	105	0.00019	40546	0.0752	2022
105	PI_CGTGAT	2	A02	Ilex	GP_7F_N42	opaca	not analyzed	2016	AAGGA	silica-dried	silica-dried	0.094	NA	47613	0.299381	0.215175	0.221664	0.26378	10129	47613	34238	0.71909	7	0.00015	13368	0.28076	154
106	PI_CGTGAT	2	B02	Ilex	GP_8U_N43	opaca	not analyzed	2016	AGCTA	silica-dried	silica-dried	0.061	NA	91838	0.315322	0.215421	0.230449	0.238808	17490	91838	47618	0.5185	8	9e-05	44212	0.48141	196
107	PI_CGTGAT	2	C02	Ilex	GP_9U_N44	opaca	Glen Providence 9	2016	ACACA	silica-dried	silica-dried	0.2325	NA	2254096	0.293667	0.20681	0.222816	0.276708	511567	2254096	2168387	0.96198	466	0.00021	85243	0.03782	4904
108	PI_CGTGAT	2	D02	Ilex	JK_1U_N90	opaca	Jack King 1	2016	CGTAC	silica-dried	silica-dried	0.051	NA	1394673	0.295159	0.207691	0.220415	0.276736	300029	1394673	1354269	0.97103	255	0.00018	40149	0.02879	2633
109	PI_CGTGAT	2	E02	Ilex	JK_3U_N92	opaca	Jack King 3	2016	CGTCG	silica-dried	silica-dried	0.0985	NA	3144169	0.329529	0.216768	0.230669	0.223034	651471	3144169	1296923	0.41249	564	0.00018	1846682	0.58734	3164
110	PI_CGTGAT	2	F02	Ilex	JK_5U_N94	opaca	Jack King 5	2016	CTGAT	silica-dried	silica-dried	0.0935	NA	1326299	0.293781	0.21301	0.224731	0.268478	309570	1326299	1269081	0.95686	261	0.0002	56957	0.04294	3412
111	PI_CGTGAT	2	G02	Ilex	JK_7U_N96	opaca	not analyzed	2016	CTGCG	silica-dried	silica-dried	0.01	NA	69982	0.286303	0.220445	0.230442	0.262809	15384	69982	63101	0.90167	11	0.00016	6870	0.09817	301
112	PI_CGTGAT	2	H02	Ilex	MD_1U_N97	opaca	not analyzed	2016	CTGTC	silica-dried	silica-dried	0.01	NA	34708	0.322556	0.218747	0.238532	0.220166	5036	34708	13493	0.38876	4	0.00012	21211	0.61113	56
113	PI_CGTGAT	2	A03	Ilex	MD_4U_N100	opaca	Mary's Drive In 4	2016	CTTGG	silica-dried	silica-dried	0.07	NA	952707	0.301922	0.205715	0.21497	0.277393	224716	952707	917236	0.96277	226	0.00024	35245	0.03699	1878
114	PI_CGTGAT	2	B03	Ilex	MD_5F_N101	opaca	not analyzed	2016	GACAC	silica-dried	silica-dried	0.02	NA	26671	0.316371	0.217005	0.235214	0.231411	5795	26671	11952	0.44813	2	7e-05	14717	0.5518	59
115	PI_CGTGAT	2	C03	Ilex	MD_6F_N102	opaca	Mary's Drive In 6	2016	GAGAT	silica-dried	silica-dried	0.01	NA	294415	0.309263	0.214616	0.222285	0.253835	62116	294415	203318	0.69058	50	0.00017	91047	0.30925	568
116	PI_CGTGAT	2	E03	Ilex	RR_1U_N116	opaca	Round Top Road 1	2016	GAGTC	silica-dried	silica-dried	0.1065	NA	1442432	0.299255	0.208497	0.216121	0.276128	324072	1442432	1347747	0.93436	283	0.0002	94402	0.06545	2118
117	PI_CGTGAT	2	D03	Ilex	RR_2U_N117	opaca	Round Top Road 2	2016	GCCGT	silica-dried	silica-dried	0.0705	NA	1367680	0.303684	0.201114	0.209378	0.285824	307148	1367680	1348172	0.98574	302	0.00022	19206	0.01404	2071
118	PI_CGTGAT	2	F03	Ilex	RR_3U_N118	opaca	Round Top Road 3	2016	GCTGA	silica-dried	silica-dried	0.0735	NA	1632554	0.288413	0.21953	0.226817	0.26524	352359	1632554	1527142	0.93543	329	0.0002	105083	0.06437	2136
119	PI_CGTGAT	2	G03	Ilex	RR_4U_N119	opaca	not analyzed	2016	GGATA	silica-dried	silica-dried	0.4	NA	21226	0.333209	0.219152	0.231218	0.216421	4702	21226	3716	0.17507	3	0.00014	17507	0.82479	7
120	PI_CGTGAT	2	H03	Ilex	RS_11F_N166	opaca	not analyzed	2016	TAGTA	silica-dried	silica-dried	0.1805	NA	9399	0.300504	0.221987	0.225352	0.252157	1944	9399	4494	0.47814	1	0.00011	4904	0.52176	10
121	PI_CGTGAT	2	A04	Ilex	RS_12F_N167	opaca	not analyzed	2016	TATAC	silica-dried	silica-dried	0.1495	NA	19697	0.314532	0.211856	0.224386	0.249226	5131	19697	8483	0.43067	3	0.00015	11211	0.56917	21
122	PI_CGTGAT	2	B04	Ilex	RS_13F_N168	opaca	not analyzed	2016	TCACG	silica-dried	silica-dried	0.205	NA	15009	0.297853	0.219644	0.226581	0.255922	3450	15009	7683	0.51189	1	7e-05	7325	0.48804	16
123	PI_CGTGAT	2	C04	Ilex	RS_2F_N157	opaca	not analyzed	2016	GTCGA	silica-dried	silica-dried	0.1195	NA	12968	0.279977	0.233352	0.242807	0.243864	2061	12968	10229	0.78879	2	0.00015	2737	0.21106	21
124	PI_CGTGAT	2	D04	Ilex	RS_3F_N158	opaca	not analyzed	2016	TACCG	silica-dried	silica-dried	0.127	NA	14633	0.292974	0.227627	0.240104	0.239295	2601	14633	8449	0.57739	2	0.00014	6182	0.42247	19
125	PI_CGTGAT	2	E04	Ilex	RS_7U_N162	opaca	not analyzed	2016	TACGT	silica-dried	silica-dried	0.1025	NA	13055	0.302064	0.221748	0.235329	0.240859	3678	13055	7152	0.54784	4	0.00031	5899	0.45186	14
126	PI_CGTGAT	2	F04	Ilex	SH_1U_N69	opaca	Shikellamy 1	2016	CATAT	silica-dried	silica-dried	0.4	NA	5038294	0.293318	0.211292	0.225375	0.270014	1139986	5038294	4770722	0.94689	981	0.00019	266591	0.05291	10117
127	PI_CGTGAT	2	G04	Ilex	SH_2U_N70	opaca	Shikellamy 2	2016	CGAAT	silica-dried	silica-dried	0.59	NA	3925477	0.300928	0.203201	0.212855	0.283016	844755	3925477	3818017	0.97262	672	0.00017	106788	0.0272	6399
128	PI_CGTGAT	2	H04	Ilex	SH_3U_N71	opaca	Shikellamy 3	2016	CGGCT	silica-dried	silica-dried	0.2615	NA	2014584	0.295447	0.211936	0.224981	0.267636	432687	2014584	1921317	0.9537	388	0.00019	92879	0.0461	5790
129	PI_CGTGAT	2	A05	Ilex	SH_4U_N72	opaca	Shikellamy 4	2016	CGGTA	silica-dried	silica-dried	0.4765	NA	4422102	0.289959	0.216813	0.227925	0.265303	940150	4422102	4217013	0.95362	736	0.00017	204353	0.04621	9491
130	PI_CGTGAT	2	B05	Ilex	SP_4U_N56	opaca	Susquehannock SP 4	2016	ACTTC	silica-dried	silica-dried	0.07	NA	1479773	0.285289	0.220608	0.236655	0.257448	338167	1479773	1395933	0.94334	302	0.0002	83538	0.05645	3222
131	PI_CGTGAT	2	C05	Ilex	SP_5U_N57	opaca	Susquehannock SP 5	2016	ATACG	silica-dried	silica-dried	0.0575	NA	1399995	0.287616	0.217485	0.229611	0.265288	319925	1399995	1336388	0.95457	288	0.00021	63319	0.04523	3055
132	PI_CGTGAT	2	D05	Ilex	SP_6U_N58	opaca	Susquehannock SP 6	2016	ATGAG	silica-dried	silica-dried	0.204	NA	3894213	0.291847	0.214737	0.2221	0.271317	934228	3894213	3715657	0.95415	862	0.00022	177694	0.04563	6907
133	PI_CGTGAT	2	E05	Ilex	SP_7U_N59	opaca	Susquehannock SP 7	2016	ATTAC	silica-dried	silica-dried	0.1025	NA	2561555	0.29436	0.211079	0.224259	0.270301	593553	2561555	2390041	0.93304	535	0.00021	170979	0.06675	4247
134	PI_CGTGAT	2	F05	Ilex	SV_11_UN23	opaca	Stony Valley 11	2016	TGCAT	silica-dried	silica-dried	0.02	NA	979456	0.287425	0.219509	0.228204	0.264862	207975	979456	925129	0.94453	156	0.00016	54171	0.05531	1898
135	PI_CGTGAT	2	G05	Ilex	SV_12_UN24	opaca	Stony Valley 12	2016	CAACC	silica-dried	silica-dried	0.183	NA	4933261	0.296207	0.204107	0.220199	0.279487	1141541	4933261	4746989	0.96224	1054	0.00021	185218	0.03754	5696
136	PI_CGTGAT	2	H05	Ilex	SV_2U_N14	opaca	Stony Valley 14	2016	GCAGG	silica-dried	silica-dried	0.099	NA	3823004	0.278121	0.225765	0.231588	0.264526	857045	3823004	3771495	0.98653	781	0.0002	50728	0.01327	3551
137	PI_CGTGAT	2	A06	Ilex	SV_4U_N16	opaca	Stony Valley 4	2016	AACCA	silica-dried	silica-dried	0.04465	NA	2435658	0.293475	0.206559	0.223748	0.276218	547537	2435658	2312772	0.94955	478	0.0002	122408	0.05026	3785
138	PI_CGTGAT	2	B06	Ilex	SV_8U_N20	opaca	Stony Valley 8	2016	CGATC	silica-dried	silica-dried	0.0505	NA	2310373	0.285647	0.219872	0.236093	0.258388	483761	2310373	2187928	0.947	390	0.00017	122055	0.05283	4519
139	PI_CGTGAT	2	C06	Ilex	SV_9U_N21	opaca	Stony Valley 9	2016	TCGAT	silica-dried	silica-dried	0.063	NA	2476814	0.297371	0.208385	0.219852	0.274392	584015	2476814	2387222	0.96383	547	0.00022	89045	0.03595	4553
140	PI_CGTGAT	2	D06	Ilex	TA_11F_N180	opaca	not analyzed	2016	TCAGT	silica-dried	silica-dried	0.1455	NA	12197	0.303554	0.214761	0.22214	0.259545	2351	12197	7192	0.58965	3	0.00025	5002	0.4101	17
141	PI_CGTGAT	2	E06	Ilex	TA_15F_N184	opaca	not analyzed	2016	TCCGG	silica-dried	silica-dried	0.0635	NA	7796	0.298106	0.218834	0.227045	0.256015	2192	7796	4955	0.63558	0	0	2841	0.36442	14
142	PI_CGTGAT	2	F06	Ilex	TA_16F_N185	opaca	not analyzed	2016	TCTGC	silica-dried	silica-dried	0.0815	NA	28084	0.296797	0.215973	0.224505	0.262725	5287	28084	15551	0.55373	4	0.00014	12529	0.44613	25
143	PI_CGTGAT	2	G06	Ilex	TA_17F_N186	opaca	not analyzed	2016	TGGAA	silica-dried	silica-dried	0.1235	NA	19591	0.295145	0.217946	0.222055	0.264854	4659	19591	11381	0.58093	5	0.00026	8205	0.41881	12
144	PI_CGTGAT	2	H06	Ilex	TA_20U_N189	opaca	not analyzed	2016	TTACC	silica-dried	silica-dried	0.102	NA	22017	0.307621	0.213601	0.227832	0.250947	4182	22017	11686	0.53077	6	0.00027	10325	0.46896	38

## Sheet: Draba
sample_count	pool_ID	Illumina_Lane	plate_position	Genus	file_name	species	tree_name	year	barcode	age_if_herbarium	herbarium_or_silica	ug_in_digest	TapeStation_DIN	N_observed_barcode_matches	base_freq_A	base_freq_C	base_freq_G	base_freq_T	uncall_bases	total_reads	assemb_reads	perc_assemb_reads	disc_reads	perc_disc_reads	no_assemb_reads	perc_no_assemb_reads	pyrad_N_4_nloci
145	PD_ACATCG	1	A07	Draba	UC9	abajoensis	Draba abajoensis UC9	1961	GCAGG	56	UC	0.07	1	297050	0.282068	0.223731	0.236377	0.257824	42290	297050	273274	0.91996	69	0.00023	23707	0.07981	775
146	PD_ACATCG	1	B07	Draba	UC10	argyrea	Draba argyrea UC10	2001	AACCA	16	UC	0.3045	2.6	2278110	0.287882	0.211736	0.230087	0.270294	412098	2278110	2090535	0.91766	657	0.00029	186918	0.08205	3122
147	PD_ACATCG	1	C07	Draba	UC11	arida	Draba arida UC11	2001	CGATC	16	UC	0.421	2.5	2316339	0.289028	0.213417	0.227805	0.269749	360758	2316339	2170621	0.93709	509	0.00022	145209	0.06269	2678
148	PD_ACATCG	1	D07	Draba	UC12	cusickii	Draba cusickii UC12	1962	TCGAT	55	UC	0.2355	1.8	1677539	0.288354	0.213839	0.226436	0.27137	270656	1677539	1570156	0.93599	387	0.00023	106996	0.06378	2148
149	PD_ACATCG	1	E07	Draba	UC13	daviesiae	Draba daviesiae UC13	1946	TGCAT	71	UC	0.325	1	467643	0.30144	0.212668	0.234112	0.25178	71570	467643	395688	0.84613	97	0.00021	71858	0.15366	1293
150	PD_ACATCG	1	F07	Draba	UC14	grayana	Draba grayana UC14	1938	CAACC	79	UC	0.4	1.4	2269425	0.241282	0.262027	0.286395	0.210296	400283	2269425	1951048	0.85971	631	0.00028	317746	0.14001	2180
151	PD_ACATCG	1	G07	Draba	UC19	petrophila	Draba petrophila UC19	1944	GGTTG	73	UC	0.242	2	369659	0.310778	0.212072	0.223375	0.253774	49835	369659	291984	0.78987	71	0.00019	77604	0.20993	748
152	PD_ACATCG	1	H07	Draba	UC20	serpentina	Draba serpentina UC20	1970	AAGGA	47	UC	0.427	1.6	1443658	0.276133	0.228478	0.240254	0.255135	249659	1443658	1323008	0.91643	371	0.00026	120279	0.08332	2415
153	PD_ACATCG	1	A08	Draba	UC21	smithii	Draba smithii UC21	1938	AGCTA	79	UC	0.257	1.7	622897	0.290994	0.21489	0.231874	0.262242	94914	622897	560948	0.90055	132	0.00021	61817	0.09924	1480
154	PD_ACATCG	1	B08	Draba	UC22	trichocarpa	Draba trichocarpa UC22	1986	ACACA	31	UC	0.4	1.1	666654	0.25911	0.242293	0.264203	0.234394	119685	666654	600361	0.90056	215	0.00032	66078	0.09912	1940
155	PD_ACATCG	1	C08	Draba	UC23	brachenridgei	not analyzed	1939	AATTA	78	UC	0.404	2	139769	0.301261	0.204807	0.220364	0.273568	25155	139769	125528	0.89811	40	0.00029	14201	0.1016	594
156	PD_ACATCG	1	D08	Draba	UC24	jourlensis	Draba jourlensis UC24	1972	ACGGT	45	UC	0.163	1.6	663624	0.292291	0.213669	0.223146	0.270893	115189	663624	604796	0.91135	152	0.00023	58676	0.08842	1378
157	PD_ACATCG	1	E08	Draba	UC26	amplexicaulis	Draba amplexicaulis UC26	1932	ACTGG	85	UC	0.3245	1	540170	0.326095	0.223748	0.234546	0.215611	92255	540170	164054	0.30371	140	0.00026	375976	0.69603	394
158	PD_ACATCG	1	F08	Tomostima	UC27	platycarpa	Tomostima platycarpa UC27	1963	ACTTC	54	UC	0.159	1.4	566284	0.294839	0.210226	0.227225	0.26771	97926	566284	507112	0.89551	168	0.0003	59004	0.1042	749
159	PD_ACATCG	1	G08	Draba	UC28	albertina	Draba albertina UC28	1959	ATACG	58	UC	0.102	1.3	40559	0.269026	0.245313	0.26125	0.224411	7580	40559	28233	0.6961	16	0.00039	12310	0.30351	127
160	PD_ACATCG	1	H08	Draba	UC29	albertina	Draba albertina UC29	1961	ATGAG	56	UC	0.09	2.6	1001023	0.292624	0.209033	0.21714	0.281203	172101	1001023	964271	0.96329	266	0.00027	36486	0.03645	1480
161	PD_ACATCG	1	A09	Tomostima	UC30	cuneifolia	Tomostima cuneifolia UC30	1987	ATTAC	30	UC	0.221	2.6	2576376	0.299405	0.208581	0.221649	0.270365	441268	2576376	2183153	0.84737	713	0.00028	392510	0.15235	1271
162	PD_ACATCG	1	B09	Abdra	UC31	brachycarpa	Abdra brachycarpa UC31	1957	CATAT	60	UC	0.4	1	777185	0.308305	0.204939	0.22843	0.258325	134950	777185	631026	0.81194	217	0.00028	145942	0.18778	440
163	PD_ACATCG	1	C09	Draba	UC32	bruniifolia	Draba bruniifolia UC32	1971	CGAAT	46	UC	0.32	1	558623	0.278805	0.230832	0.248363	0.242	86651	558623	458133	0.82011	120	0.00021	100370	0.17967	821
164	PD_ACATCG	1	D09	Draba	UC33	hederfolia	Draba hederfolia UC33	1883	CGGCT	134	UC	0.217	1	188320	0.27373	0.238706	0.259793	0.227771	25167	188320	159770	0.8484	30	0.00016	28520	0.15144	300
165	PD_ACATCG	1	E09	Draba	UC34	juvenilis	Draba juvenilis UC34	1982	CGGTA	35	UC	0.4	1	720692	0.275524	0.234648	0.251686	0.238142	110888	720692	633503	0.87902	161	0.00022	87028	0.12076	2809
166	PD_ACATCG	1	F09	Draba	UC35	praealta	Draba praealta UC35	1956	CGTAC	61	UC	0.2885	1.7	901296	0.276736	0.229	0.242706	0.251558	137266	901296	796548	0.88378	213	0.00024	104535	0.11598	2342
167	PD_ACATCG	1	G09	Drabella	UC36	muralis	not analyzed	1962	CGTCG	55	UC	0.2625	1.5	13984337	0.334066	0.225607	0.245107	0.19522	2093691	13984337	1988038	0.14216	3171	0.00023	11993128	0.85761	682
168	PD_ACATCG	1	H09	Draba	UC37	verna	not analyzed	1991	CTGAT	26	UC	0.13	1.4	58605	0.328569	0.218008	0.240956	0.212468	9467	58605	11397	0.19447	9	0.00015	47199	0.80537	8
169	PD_ACATCG	1	A10	Tomostima	UC38	reptans	Tomostima reptans UC38	1985	CTGCG	32	UC	0.141	1.2	574236	0.289939	0.211908	0.221447	0.276706	94917	574236	556590	0.96927	141	0.00025	17505	0.03048	605
170	PD_ACATCG	1	B10	Draba	UC39	globosa	Draba globosa UC39	1951	CTGTC	66	UC	0.4	1.2	553873	0.243608	0.264413	0.279813	0.212166	90951	553873	493548	0.89109	148	0.00027	60177	0.10865	1506
171	PD_ACATCG	1	C10	Draba	UC40	maguirei	Draba maguirei UC40	1995	CTTGG	22	UC	0.51	2.1	869429	0.28663	0.220582	0.232313	0.260476	149529	869429	786716	0.90487	229	0.00026	82484	0.09487	1707
172	PD_ACATCG	1	D10	Draba	UC41	nivicola	not analyzed	1957	GACAC	60	UC	0.3615	1	110126	0.246251	0.259573	0.277778	0.216398	16948	110126	97111	0.88182	21	0.00019	12994	0.11799	279
173	PD_ACATCG	1	E10	Draba	IEJT116	longisquamosa	Draba longisquamosa IEJT116	2013	GAGAT	silica-dried	silica-dried	0.2155	5.4	2841572	0.248808	0.25331	0.258018	0.239864	433832	2841572	2759225	0.97102	600	0.00021	81747	0.02877	2520
174	PD_ACATCG	1	F10	Draba	IEJT173	breweri	Draba breweri IEJT173	2013	GAGTC	silica-dried	silica-dried	0.302	5.6	2719218	0.280287	0.222279	0.230639	0.266795	418934	2719218	2617389	0.96255	580	0.00021	101249	0.03723	3252
175	PD_ACATCG	1	G10	Draba	IEJT178	densifolia	Draba densifolia IEJT178	2013	GCCGT	silica-dried	silica-dried	0.1245	5.3	2717443	0.279526	0.221691	0.230224	0.268559	400022	2717443	2668249	0.9819	513	0.00019	48681	0.01791	3007
176	PD_ACATCG	1	H10	Draba	IEJT198	pedicillata	Draba pedicillata IEJT198	2013	GCTGA	silica-dried	silica-dried	0.161	1.9	3838896	0.279252	0.219228	0.22501	0.27651	589942	3838896	3774002	0.9831	820	0.00021	64074	0.01669	2044
177	PD_ACATCG	1	A11	Draba	IEJT235	novolympica	Draba novolympica IEJT235	2014	GGATA	silica-dried	silica-dried	0.06	6.3	868170	0.272299	0.227889	0.232343	0.267469	123407	868170	857110	0.98726	163	0.00019	10897	0.01255	1315
178	PD_ACATCG	1	B11	Draba	IEJT243	daviesiae	Draba daviesiae IEJT243	2014	GGCCA	silica-dried	silica-dried	0.545	6	1683206	0.266007	0.232735	0.239051	0.262207	243852	1683206	1646216	0.97802	317	0.00019	36673	0.02179	1790
179	PD_ACATCG	1	C11	Draba	IEJT246	crassifolia	Draba crassifolia IEJT246	2014	GGCTC	silica-dried	silica-dried	0.2735	5.9	2100997	0.242441	0.259721	0.269337	0.228501	287562	2100997	2047458	0.97452	368	0.00018	53171	0.02531	2912
180	PD_ACATCG	1	D11	Draba	IEJT260	albertina	not analyzed	2014	GTAGT	silica-dried	silica-dried	0.4895	6.3	486621	0.26552	0.238915	0.24513	0.250435	77104	486621	469309	0.96442	110	0.00023	17202	0.03535	1479
181	PD_ACATCG	1	E11	Draba	IEJT265	nemorosa	Draba nemorosa IEJT265	2014	GTCCG	silica-dried	silica-dried	0.1795	5.5	607288	0.243217	0.260122	0.270114	0.226547	92006	607288	588300	0.96873	111	0.00018	18877	0.03108	1862
182	PD_ACATCG	1	F11	Draba	IEJT266	sp.	Draba sp. IEJT266	2014	GTCGA	silica-dried	silica-dried	0.219	6.1	3651945	0.259667	0.240236	0.244936	0.255161	575610	3651945	3589536	0.98291	818	0.00022	61591	0.01687	1111
183	PD_ACATCG	1	G11	Draba	IEJT271	palanderiana	Draba palanderiana IEJT271	2014	TACCG	silica-dried	silica-dried	0.4	7.1	3191913	0.266698	0.231835	0.239272	0.262195	586525	3191913	3142983	0.98467	1033	0.00032	47897	0.01501	2246
184	PD_ACATCG	1	H11	Draba	IEJT273	glabella	Draba glabella IEJT273	2014	TACGT	silica-dried	silica-dried	0.4	failed	3426728	0.283833	0.217687	0.228164	0.270315	622133	3426728	3355118	0.9791	1005	0.00029	70605	0.0206	3035
185	PD_ACATCG	1	A12	Draba	IEJT277	macounii	Draba macounii IEJT277	2014	TAGTA	silica-dried	silica-dried	0.06	2.3	968102	0.268269	0.230439	0.231887	0.269405	164359	968102	961222	0.99289	266	0.00027	6614	0.00683	1718
186	PD_ACATCG	1	B12	Draba	IEJT309	cana	Draba cana IEJT309	2014	TATAC	silica-dried	silica-dried	0.4	6.5	1520099	0.277696	0.221203	0.230785	0.270316	279262	1520099	1494964	0.98346	478	0.00031	24657	0.01622	2065
187	PD_ACATCG	1	C12	Draba	E1b_2	aizoides	Draba aizoides E1b_2	2010	TCACG	silica-dried	silica-dried	0.1475	5.7	1906282	0.276302	0.220868	0.22698	0.275849	350535	1906282	1885569	0.98913	593	0.00031	20120	0.01055	479
188	PD_ACATCG	1	D12	Draba	AS3_1	sachalinensis	Draba sachalinensis AS3_1	2010	TCAGT	silica-dried	silica-dried	0.55	1	1540027	0.294062	0.208616	0.22081	0.276512	276930	1540027	1499562	0.97372	490	0.00032	39975	0.02596	2910
189	PD_ACATCG	1	E12	Draba	AS1b_5	tibetica	Draba tibetica AS1b_5	2010	TCCGG	silica-dried	silica-dried	0.4	2.4	897484	0.289176	0.213856	0.226396	0.270572	159532	897484	861006	0.95936	251	0.00028	36227	0.04037	2817
190	PD_ACATCG	1	F12	Draba	SA2_5	magellanica	Draba magellanica SA2_5	2010	TCTGC	silica-dried	silica-dried	0.4075	4.7	1562454	0.285708	0.217156	0.231914	0.265222	280203	1562454	1494791	0.95669	516	0.00033	67147	0.04298	3333
191	PD_ACATCG	1	G12	Draba	ASb_17	arabisans	Draba arabisans ASb_17	2010	TGGAA	silica-dried	silica-dried	0.4	6	1466472	0.288362	0.214878	0.223624	0.273136	224862	1466472	1396202	0.95208	337	0.00023	69933	0.04769	3249
192	PD_ACATCG	1	H12	Draba	AS2_16	oreades	Draba oreades AS2_16	2010	TTACC	silica-dried	silica-dried	0.4505	5.9	1758460	0.28591	0.214656	0.229506	0.269928	323064	1758460	1667408	0.94822	557	0.00032	90495	0.05146	1214
