# Supplementary material for: A basic ddRADseq two‐enzyme protocol performs well with herbarium and silica‐dried tissues across four genera
Source: Appl Plant Sci. 2020 Apr 23;8(4):e11344. doi: 10.1002/aps3.11344 (PMC7186894; doi:10.1002/aps3.11344)
Supplement: Supplementary file 8 — APPENDIX S8. Oligo tube order (see Appendix S1). [file APS3-8-e11344-s008.xlsx]

## Sheet: Tube template
Jordon-Thaden et al.—Applications in Plant Sciences 2020 8(4)—Data Supplement S8.
DOI
Appendix S8. Oligo tube order (see Appendix S1).
Oligo sequence (5' to 3')	Oligo name	Researcher Name	Synthesis scale (use drop-down)	5 ' Mod (use drop-down)	3' Mod (use drop-down)	Purification (use drop-down)	Special Handling
AATGATACGGCGACCACCGAGATCTACACTCTTTCCCTACACGACG	PCR1		25N			DSL
CAAGCAGAAGACGGCATACGAGATCGTGATGTGACTGGAGTTCAGACGTGTGC	PCR2Idx1_ATCACG		25N			DSL
CAAGCAGAAGACGGCATACGAGATACATCGGTGACTGGAGTTCAGACGTGTGC	PCR2Idx2_CGATGT		25N			DSL
CAAGCAGAAGACGGCATACGAGATGCCTAAGTGACTGGAGTTCAGACGTGTGC	PCR2Idx3_TTAGGC		25N			DSL
CAAGCAGAAGACGGCATACGAGATTGGTCAGTGACTGGAGTTCAGACGTGTGC	PCR2Idx4_TGACCA		25N			DSL
CAAGCAGAAGACGGCATACGAGATCACTGTGTGACTGGAGTTCAGACGTGTGC	PCR2Idx5_ACAGTG		25N			DSL
CAAGCAGAAGACGGCATACGAGATATTGGCGTGACTGGAGTTCAGACGTGTGC	PCR2Idx6_GCCAAT		25N			DSL
CAAGCAGAAGACGGCATACGAGATGATCTGGTGACTGGAGTTCAGACGTGTGC	PCR2Idx7_CAGATC		25N			DSL
CAAGCAGAAGACGGCATACGAGATTCAAGTGTGACTGGAGTTCAGACGTGTGC	PCR2Idx8_ACTTGA		25N			DSL
CAAGCAGAAGACGGCATACGAGATCTGATCGTGACTGGAGTTCAGACGTGTGC	PCR2Idx9_GATCAG		25N			DSL
CAAGCAGAAGACGGCATACGAGATAAGCTAGTGACTGGAGTTCAGACGTGTGC	PCR2Idx10_TAGCTT		25N			DSL
CAAGCAGAAGACGGCATACGAGATGTAGCCGTGACTGGAGTTCAGACGTGTGC	PCR2Idx11_GGCTAC		25N			DSL
CAAGCAGAAGACGGCATACGAGATTACAAGGTGACTGGAGTTCAGACGTGTGC	PCR2Idx12_CTTGTA		25N			DSL
GTGACTGGAGTTCAGACGTGTGCTCTTCCGATCT	EcoRI_P2.1		25N			DSL
AATTAGATCGGAAGAGCGAGAACAA	EcoRI_P2.2_bio		25N	PHO	BIO	DSL
