# Supplementary material for: A basic ddRADseq two‐enzyme protocol performs well with herbarium and silica‐dried tissues across four genera
Source: Appl Plant Sci. 2020 Apr 23;8(4):e11344. doi: 10.1002/aps3.11344 (PMC7186894; doi:10.1002/aps3.11344)
Supplement: Supplementary file 9 — APPENDIX S9. Oligo plate order (see Appendix S1). [file APS3-8-e11344-s009.xlsx]

## Sheet: 96-well plate template
Jordon-Thaden et al.—Applications in Plant Sciences 2020 8(4)—Data Supplement S9.
DOI
Appendix S9. Oligo plate order (see Appendix S1).
Plate name	Row	Column	Oligo name	5' modification (use drop-down)	Oligo sequence (5' to 3')	3' modification (use drop-down)
PLATE_01	A	1	GCAGG_SphI_P1.1		ACACTCTTTCCCTACACGACGCTCTTCCGATCTGCAGGCATG
PLATE_01	B	1	AACCA_SphI_P1.1		ACACTCTTTCCCTACACGACGCTCTTCCGATCTAACCACATG
PLATE_01	C	1	CGATC_SphI_P1.1		ACACTCTTTCCCTACACGACGCTCTTCCGATCTCGATCCATG
PLATE_01	D	1	TCGAT_SphI_P1.1		ACACTCTTTCCCTACACGACGCTCTTCCGATCTTCGATCATG
PLATE_01	E	1	TGCAT_SphI_P1.1		ACACTCTTTCCCTACACGACGCTCTTCCGATCTTGCATCATG
PLATE_01	F	1	CAACC_SphI_P1.1		ACACTCTTTCCCTACACGACGCTCTTCCGATCTCAACCCATG
PLATE_01	G	1	GGTTG_SphI_P1.1		ACACTCTTTCCCTACACGACGCTCTTCCGATCTGGTTGCATG
PLATE_01	H	1	AAGGA_SphI_P1.1		ACACTCTTTCCCTACACGACGCTCTTCCGATCTAAGGACATG
PLATE_01	A	2	AGCTA_SphI_P1.1		ACACTCTTTCCCTACACGACGCTCTTCCGATCTAGCTACATG
PLATE_01	B	2	ACACA_SphI_P1.1		ACACTCTTTCCCTACACGACGCTCTTCCGATCTACACACATG
PLATE_01	C	2	AATTA_SphI_P1.1		ACACTCTTTCCCTACACGACGCTCTTCCGATCTAATTACATG
PLATE_01	D	2	ACGGT_SphI_P1.1		ACACTCTTTCCCTACACGACGCTCTTCCGATCTACGGTCATG
PLATE_01	E	2	ACTGG_SphI_P1.1		ACACTCTTTCCCTACACGACGCTCTTCCGATCTACTGGCATG
PLATE_01	F	2	ACTTC_SphI_P1.1		ACACTCTTTCCCTACACGACGCTCTTCCGATCTACTTCCATG
PLATE_01	G	2	ATACG_SphI_P1.1		ACACTCTTTCCCTACACGACGCTCTTCCGATCTATACGCATG
PLATE_01	H	2	ATGAG_SphI_P1.1		ACACTCTTTCCCTACACGACGCTCTTCCGATCTATGAGCATG
PLATE_01	A	3	ATTAC_SphI_P1.1		ACACTCTTTCCCTACACGACGCTCTTCCGATCTATTACCATG
PLATE_01	B	3	CATAT_SphI_P1.1		ACACTCTTTCCCTACACGACGCTCTTCCGATCTCATATCATG
PLATE_01	C	3	CGAAT_SphI_P1.1		ACACTCTTTCCCTACACGACGCTCTTCCGATCTCGAATCATG
PLATE_01	D	3	CGGCT_SphI_P1.1		ACACTCTTTCCCTACACGACGCTCTTCCGATCTCGGCTCATG
PLATE_01	E	3	CGGTA_SphI_P1.1		ACACTCTTTCCCTACACGACGCTCTTCCGATCTCGGTACATG
PLATE_01	F	3	CGTAC_SphI_P1.1		ACACTCTTTCCCTACACGACGCTCTTCCGATCTCGTACCATG
PLATE_01	G	3	CGTCG_SphI_P1.1		ACACTCTTTCCCTACACGACGCTCTTCCGATCTCGTCGCATG
PLATE_01	H	3	CTGAT_SphI_P1.1		ACACTCTTTCCCTACACGACGCTCTTCCGATCTCTGATCATG
PLATE_01	A	4	CTGCG_SphI_P1.1		ACACTCTTTCCCTACACGACGCTCTTCCGATCTCTGCGCATG
PLATE_01	B	4	CTGTC_SphI_P1.1		ACACTCTTTCCCTACACGACGCTCTTCCGATCTCTGTCCATG
PLATE_01	C	4	CTTGG_SphI_P1.1		ACACTCTTTCCCTACACGACGCTCTTCCGATCTCTTGGCATG
PLATE_01	D	4	GACAC_SphI_P1.1		ACACTCTTTCCCTACACGACGCTCTTCCGATCTGACACCATG
PLATE_01	E	4	GAGAT_SphI_P1.1		ACACTCTTTCCCTACACGACGCTCTTCCGATCTGAGATCATG
PLATE_01	F	4	GAGTC_SphI_P1.1		ACACTCTTTCCCTACACGACGCTCTTCCGATCTGAGTCCATG
PLATE_01	G	4	GCCGT_SphI_P1.1		ACACTCTTTCCCTACACGACGCTCTTCCGATCTGCCGTCATG
PLATE_01	H	4	GCTGA_SphI_P1.1		ACACTCTTTCCCTACACGACGCTCTTCCGATCTGCTGACATG
PLATE_01	A	5	GGATA_SphI_P1.1		ACACTCTTTCCCTACACGACGCTCTTCCGATCTGGATACATG
PLATE_01	B	5	GGCCA_SphI_P1.1		ACACTCTTTCCCTACACGACGCTCTTCCGATCTGGCCACATG
PLATE_01	C	5	GGCTC_SphI_P1.1		ACACTCTTTCCCTACACGACGCTCTTCCGATCTGGCTCCATG
PLATE_01	D	5	GTAGT_SphI_P1.1		ACACTCTTTCCCTACACGACGCTCTTCCGATCTGTAGTCATG
PLATE_01	E	5	GTCCG_SphI_P1.1		ACACTCTTTCCCTACACGACGCTCTTCCGATCTGTCCGCATG
PLATE_01	F	5	GTCGA_SphI_P1.1		ACACTCTTTCCCTACACGACGCTCTTCCGATCTGTCGACATG
PLATE_01	G	5	TACCG_SphI_P1.1		ACACTCTTTCCCTACACGACGCTCTTCCGATCTTACCGCATG
PLATE_01	H	5	TACGT_SphI_P1.1		ACACTCTTTCCCTACACGACGCTCTTCCGATCTTACGTCATG
PLATE_01	A	6	TAGTA_SphI_P1.1		ACACTCTTTCCCTACACGACGCTCTTCCGATCTTAGTACATG
PLATE_01	B	6	TATAC_SphI_P1.1		ACACTCTTTCCCTACACGACGCTCTTCCGATCTTATACCATG
PLATE_01	C	6	TCACG_SphI_P1.1		ACACTCTTTCCCTACACGACGCTCTTCCGATCTTCACGCATG
PLATE_01	D	6	TCAGT_SphI_P1.1		ACACTCTTTCCCTACACGACGCTCTTCCGATCTTCAGTCATG
PLATE_01	E	6	TCCGG_SphI_P1.1		ACACTCTTTCCCTACACGACGCTCTTCCGATCTTCCGGCATG
PLATE_01	F	6	TCTGC_SphI_P1.1		ACACTCTTTCCCTACACGACGCTCTTCCGATCTTCTGCCATG
PLATE_01	G	6	TGGAA_SphI_P1.1		ACACTCTTTCCCTACACGACGCTCTTCCGATCTTGGAACATG
PLATE_01	H	6	TTACC_SphI_P1.1		ACACTCTTTCCCTACACGACGCTCTTCCGATCTTTACCCATG
PLATE_01	A	7	GCAGG_SphI_P1.2	PHO	CCTGCAGATCGGAAGAGCGTCGTGTAGGGAAAGAGTGT
PLATE_01	B	7	AACCA_SphI_P1.2	PHO	TGGTTAGATCGGAAGAGCGTCGTGTAGGGAAAGAGTGT
PLATE_01	C	7	CGATC_SphI_P1.2	PHO	GATCGAGATCGGAAGAGCGTCGTGTAGGGAAAGAGTGT
PLATE_01	D	7	TCGAT_SphI_P1.2	PHO	ATCGAAGATCGGAAGAGCGTCGTGTAGGGAAAGAGTGT
PLATE_01	E	7	TGCAT_SphI_P1.2	PHO	ATGCAAGATCGGAAGAGCGTCGTGTAGGGAAAGAGTGT
PLATE_01	F	7	CAACC_SphI_P1.2	PHO	GGTTGAGATCGGAAGAGCGTCGTGTAGGGAAAGAGTGT
PLATE_01	G	7	GGTTG_SphI_P1.2	PHO	CAACCAGATCGGAAGAGCGTCGTGTAGGGAAAGAGTGT
PLATE_01	H	7	AAGGA_SphI_P1.2	PHO	TCCTTAGATCGGAAGAGCGTCGTGTAGGGAAAGAGTGT
PLATE_01	A	8	AGCTA_SphI_P1.2	PHO	TAGCTAGATCGGAAGAGCGTCGTGTAGGGAAAGAGTGT
PLATE_01	B	8	ACACA_SphI_P1.2	PHO	TGTGTAGATCGGAAGAGCGTCGTGTAGGGAAAGAGTGT
PLATE_01	C	8	AATTA_SphI_P1.2	PHO	TAATTAGATCGGAAGAGCGTCGTGTAGGGAAAGAGTGT
PLATE_01	D	8	ACGGT_SphI_P1.2	PHO	ACCGTAGATCGGAAGAGCGTCGTGTAGGGAAAGAGTGT
PLATE_01	E	8	ACTGG_SphI_P1.2	PHO	CCAGTAGATCGGAAGAGCGTCGTGTAGGGAAAGAGTGT
PLATE_01	F	8	ACTTC_SphI_P1.2	PHO	GAAGTAGATCGGAAGAGCGTCGTGTAGGGAAAGAGTGT
PLATE_01	G	8	ATACG_SphI_P1.2	PHO	CGTATAGATCGGAAGAGCGTCGTGTAGGGAAAGAGTGT
PLATE_01	H	8	ATGAG_SphI_P1.2	PHO	CTCATAGATCGGAAGAGCGTCGTGTAGGGAAAGAGTGT
PLATE_01	A	9	ATTAC_SphI_P1.2	PHO	GTAATAGATCGGAAGAGCGTCGTGTAGGGAAAGAGTGT
PLATE_01	B	9	CATAT_SphI_P1.2	PHO	ATATGAGATCGGAAGAGCGTCGTGTAGGGAAAGAGTGT
PLATE_01	C	9	CGAAT_SphI_P1.2	PHO	ATTCGAGATCGGAAGAGCGTCGTGTAGGGAAAGAGTGT
PLATE_01	D	9	CGGCT_SphI_P1.2	PHO	AGCCGAGATCGGAAGAGCGTCGTGTAGGGAAAGAGTGT
PLATE_01	E	9	CGGTA_SphI_P1.2	PHO	TACCGAGATCGGAAGAGCGTCGTGTAGGGAAAGAGTGT
PLATE_01	F	9	CGTAC_SphI_P1.2	PHO	GTACGAGATCGGAAGAGCGTCGTGTAGGGAAAGAGTGT
PLATE_01	G	9	CGTCG_SphI_P1.2	PHO	CGACGAGATCGGAAGAGCGTCGTGTAGGGAAAGAGTGT
PLATE_01	H	9	CTGAT_SphI_P1.2	PHO	ATCAGAGATCGGAAGAGCGTCGTGTAGGGAAAGAGTGT
PLATE_01	A	10	CTGCG_SphI_P1.2	PHO	CGCAGAGATCGGAAGAGCGTCGTGTAGGGAAAGAGTGT
PLATE_01	B	10	CTGTC_SphI_P1.2	PHO	GACAGAGATCGGAAGAGCGTCGTGTAGGGAAAGAGTGT
PLATE_01	C	10	CTTGG_SphI_P1.2	PHO	CCAAGAGATCGGAAGAGCGTCGTGTAGGGAAAGAGTGT
PLATE_01	D	10	GACAC_SphI_P1.2	PHO	GTGTCAGATCGGAAGAGCGTCGTGTAGGGAAAGAGTGT
PLATE_01	E	10	GAGAT_SphI_P1.2	PHO	ATCTCAGATCGGAAGAGCGTCGTGTAGGGAAAGAGTGT
PLATE_01	F	10	GAGTC_SphI_P1.2	PHO	GACTCAGATCGGAAGAGCGTCGTGTAGGGAAAGAGTGT
PLATE_01	G	10	GCCGT_SphI_P1.2	PHO	ACGGCAGATCGGAAGAGCGTCGTGTAGGGAAAGAGTGT
PLATE_01	H	10	GCTGA_SphI_P1.2	PHO	TCAGCAGATCGGAAGAGCGTCGTGTAGGGAAAGAGTGT
PLATE_01	A	11	GGATA_SphI_P1.2	PHO	TATCCAGATCGGAAGAGCGTCGTGTAGGGAAAGAGTGT
PLATE_01	B	11	GGCCA_SphI_P1.2	PHO	TGGCCAGATCGGAAGAGCGTCGTGTAGGGAAAGAGTGT
PLATE_01	C	11	GGCTC_SphI_P1.2	PHO	GAGCCAGATCGGAAGAGCGTCGTGTAGGGAAAGAGTGT
PLATE_01	D	11	GTAGT_SphI_P1.2	PHO	ACTACAGATCGGAAGAGCGTCGTGTAGGGAAAGAGTGT
PLATE_01	E	11	GTCCG_SphI_P1.2	PHO	CGGACAGATCGGAAGAGCGTCGTGTAGGGAAAGAGTGT
PLATE_01	F	11	GTCGA_SphI_P1.2	PHO	TCGACAGATCGGAAGAGCGTCGTGTAGGGAAAGAGTGT
PLATE_01	G	11	TACCG_SphI_P1.2	PHO	CGGTAAGATCGGAAGAGCGTCGTGTAGGGAAAGAGTGT
PLATE_01	H	11	TACGT_SphI_P1.2	PHO	ACGTAAGATCGGAAGAGCGTCGTGTAGGGAAAGAGTGT
PLATE_01	A	12	TAGTA_SphI_P1.2	PHO	TACTAAGATCGGAAGAGCGTCGTGTAGGGAAAGAGTGT
PLATE_01	B	12	TATAC_SphI_P1.2	PHO	GTATAAGATCGGAAGAGCGTCGTGTAGGGAAAGAGTGT
PLATE_01	C	12	TCACG_SphI_P1.2	PHO	CGTGAAGATCGGAAGAGCGTCGTGTAGGGAAAGAGTGT
PLATE_01	D	12	TCAGT_SphI_P1.2	PHO	ACTGAAGATCGGAAGAGCGTCGTGTAGGGAAAGAGTGT
PLATE_01	E	12	TCCGG_SphI_P1.2	PHO	CCGGAAGATCGGAAGAGCGTCGTGTAGGGAAAGAGTGT
PLATE_01	F	12	TCTGC_SphI_P1.2	PHO	GCAGAAGATCGGAAGAGCGTCGTGTAGGGAAAGAGTGT
PLATE_01	G	12	TGGAA_SphI_P1.2	PHO	TTCCAAGATCGGAAGAGCGTCGTGTAGGGAAAGAGTGT
PLATE_01	H	12	TTACC_SphI_P1.2	PHO	GGTAAAGATCGGAAGAGCGTCGTGTAGGGAAAGAGTGT
